# Supplementary material for: The Interferon-Gamma Release Assay versus the Tuberculin Skin Test in the Diagnosis of Mycobacterium tuberculosis Infection in BCG-Vaccinated Children and Adolescents Exposed or Not Exposed to Contagious TB
Source: Vaccines (Basel). 2023 Feb 7;11(2):387. doi: 10.3390/vaccines11020387 (PMC9961142; doi:10.3390/vaccines11020387)
Supplement: Supplementary file 1 [file vaccines-11-00387-s001.zip]

Archive with 1 entries (1 files):
- vaccines-2163635-supplementary.pdf
